# Supplementary material for: Arabic Translation and Rasch Validation of PROMIS Anxiety Short Form among General Population in Saudi Arabia
Source: Behav Sci (Basel). 2024 Oct 9;14(10):916. doi: 10.3390/bs14100916 (PMC11505420; doi:10.3390/bs14100916)
Supplement: Supplementary file 1 [file behavsci-14-00916-s001.zip]

Archive with 2 entries (2 files):
- behavsci-3209742-supplementary s1.pdf
- behavsci-3209742-supplementary s2.pdf
